# Supplementary material for: Early Chronic Fluoxetine Treatment of Ts65Dn Mice Rescues Synaptic Vesicular Deficits and Prevents Aberrant Proteomic Alterations
Source: Genes (Basel). 2024 Apr 3;15(4):452. doi: 10.3390/genes15040452 (PMC11049293; doi:10.3390/genes15040452)
Supplement: Supplementary file 1 [file genes-15-00452-s001.zip]

Archive with 1 entries (1 files):
- genes-2917550-supplementary.pdf
